# Supplementary material for: A Socio-Cognitive Review of Healthy Eating Programs in Australian Indigenous Communities
Source: Int J Environ Res Public Health. 2022 Jul 29;19(15):9314. doi: 10.3390/ijerph19159314 (PMC9367833; doi:10.3390/ijerph19159314)
Supplement: Supplementary file 1 [file ijerph-19-09314-s001.zip]

Archive with 1 entries (1 files):
- ijerph-1783211-supplementary.pdf
